# Supplementary material for: Innovative Solutions for Worn Fingerprints: A Comparative Analysis of Traditional Fingerprint Impression and 3D Printing
Source: Sensors (Basel). 2024 Apr 20;24(8):2627. doi: 10.3390/s24082627 (PMC11053824; doi:10.3390/s24082627)
Supplement: Supplementary file 1 [file sensors-24-02627-s001.zip]

Archive with 1 entries (1 files):
- sensors-2936095-SM.mp4
